# Supplementary material for: Integrated SERS-Microfluidic Sensor Based on Nano-Micro Hierarchical Cactus-like Array Substrates for the Early Diagnosis of Prostate Cancer
Source: Biosensors (Basel). 2024 Nov 28;14(12):579. doi: 10.3390/bios14120579 (PMC11674406; doi:10.3390/bios14120579)
Supplement: Supplementary file 1 [file biosensors-14-00579-s001.zip]

Archive with 1 entries (1 files):
- biosensors-3304851-supplementary.pdf
